# Supplementary material for: Structural Basis of the Binding Mode of the Antineoplastic Compound Motixafortide (BL-8040) in the CXCR4 Chemokine Receptor
Source: Int J Mol Sci. 2023 Feb 23;24(5):4393. doi: 10.3390/ijms24054393 (PMC10001991; doi:10.3390/ijms24054393)
Supplement: Supplementary file 1 [file ijms-24-04393-s001.zip]

Archive with 2 entries (2 files):
- ijms-2162060-supplementary-Video S1.mp4
- ijms-2162060-supplementary.pdf
